# Supplementary material for: Bioassay-Guided Fractionation of Annona macroprophyllata Seeds to Evaluate Their Anxiolytic and Toxicological Effects
Source: Molecules. 2026 Jul 19;31(14):2517. doi: 10.3390/molecules31142517 (PMC13414508; doi:10.3390/molecules31142517)
Supplement: Supplementary file 1 [file molecules-31-02517-s001.zip]

Archive with 1 entries (1 files):
- molecules-4418578-supplementary.pdf
